# Supplementary material for: Risks Seem Low While Climbing High: Shift in Risk Perception and Error Rates in the Course of Indoor Climbing Activities
Source: Front Psychol. 2018 Dec 17;9:2383. doi: 10.3389/fpsyg.2018.02383 (PMC6304416; doi:10.3389/fpsyg.2018.02383)
Supplement: Supplementary file 1 [file Data_Sheet_1.csv]

Supplementary Table S1. Raw Data
Code	Team	Gender	Age	Experience_Years	Experience_Freq	Training	Pref_Difficulty_Lead	Risk_Falling1	Risk_Injury1	Risk_FailureHold1	Risk_FailureMaterial1	Risk_InjuryFalling1	Riks_InjuryForces1	Risk_InjuryOthers1	Risk_InjuryBelay1	Risk_Global1	Risk_Falling2	Risk_Injury2	Risk_FailureHold2	Risk_FailureMaterial2	Risk_InjuryFalling2	Riks_InjuryForces2	Risk_InjuryOthers2	Risk_InjuryBelay2	Risk_Global2	Risk_Falling3	Risk_Injury3	Risk_FailureHold3	Risk_FailureMaterial3	Risk_InjuryFalling3	Riks_InjuryForces3	Risk_InjuryOthers3	Risk_InjuryBelay3	Risk_Global3	Risk_Falling4	Risk_Injury4	Risk_FailureHold4	Risk_FailureMaterial4	Risk_InjuryFalling4	Riks_InjuryForces4	Risk_InjuryOthers4	Risk_InjuryBelay4	Risk_Global4	Risk_Falling5	Risk_Injury5	Risk_FailureHold5	Risk_FailureMaterial5	Risk_InjuryFalling5	Riks_InjuryForces5
DA91	7	2	23	2	3	-9	5+	66	68	42	35	49	52	39	47	48	65	39	43	37	56	38	22	40	56	56	31	13	29	35	35	14	37	38	45	24	56	17	26	31	9	10	41	47	29	33	12	25	15
KN85	10	2	29	3	4	-9	6	13	7	15	2	7	24	2	4	13	2	2	7	0	2	11	1	1	1	2	2	8	1	9	3	1	1	2	82	2	4	1	1	2	1	1	29	35	8	21	1	15	1
BO79	31	2		3	4	-9	6	0	3	3	2	0	2	2	12	2	2	3	2	13	3	3	2	3	4	3	3	3	1	1	1	1	1	2	17	17	1	1	7	1	1	4	2	22	12	1	2	8	8
BK88	2	1	25	2	4	1	6	100	17	3	2	15	2	2	2	9	97	9	2	2	10	3	2	2	2	3	2	2	2	2	2	2	2	2	43	8	2	1	8	1	1	1	5	99	3	2	2	2	1
MN85	2	2	28	4	4	1	7	96	5	5	2	4	2	2	2	4	100	4	5	12	3	3	3	1	2	19	2	10	1	4	1	0	0	1	11	2	2	1	0	0	0	2	2	100	5	3	3	4	3
WA88	3	1	26	1	3	1	5-	16	17	2	2	11	2	10	16	15	20	12	3	3	7	2	4	5	10	8	4	1	3	5	1	3	3	4	100	32	4	4	25	6	12	7	8	100	10	3	2	10	4
BG80	4	2		4	4	1	6	14	2	2	2	2	18	2	7	0	4	0	1	0	0	5	2	1	0	0	0	0	0	0	4	0	0	0	5	1	1	0	1	3	2	2	0	1	2	0	0	1	2
LN75	4	2	39	4	4	1	5	29	4	2	3	1	3	2	2	0	7	7	11	4	2	2	4	6	10	14	12	12	9	9	15	14	5	14	20	16	7	6	12	3	6	2	18	23	18	17	10	10	10
TN80	5	2	34	1	4	1	5	59	14	21	2	1	2	2	5	10	3	6	5	3	5	4	5	5	6	18	3	35	3	4	4	4	5	9	10	2	9	5	5	4	4	5	8	8	3	5	6	6	5
GL68	8	2	45	3	3	1	6	66	13	50	47	9	3	2	2	19	8	9	53	54	54	32	51	8	8	7	8	50	51	34	52	50	7	7	35	16	50	52	51	51	53	5	30	68	24	46	47	48	48
SA70	8	1	44	3	3	1	5	42	44	6	2	15	11	11	4	22	50	50	11	1	11	11	11	0	2	46	46	5	1	6	7	7	2	4	1	1	1	3	1	1	0	1	1	43	42	2	1	34	7
KS85	11	1	29	2	3	1	5-	13	22	15	15	19	21	11	5	4	6	7	5	7	11	11	6	3	6	6	10	4	6	12	4	20	3	9	11	6	4	7	7	5	2	2	13	4	6	3	3	4	15
SL83	11	2	31	4	3	1	7-	1	7	2	2	0	13	2	2	2	3	0	2	0	2	3	2	1	2	2	1	1	0	0	9	10	0	0	0	1	1	0	0	2	0	0	2	2	0	1	0	1	5
MN73	15	2	41	3	4	1	6+	31	11	2	5	24	29	4	15	33	25	15	12	12	12	17	12	12	2	8	8	12	9	9	12	9	9	14	42	15	15	14	15	15	16	17	17	0	7	0	0	9	11
WA83	15	1	31	2	4	1	5	49	35	22	8	17	9	9	4	18	39	22	11	6	16	8	8	3	11	23	15	18	5	16	4	4	3	9	27	7	4	3	3	3	2	3	4	25	20	8	4	12	5
FA93	17	1	21	3	4	1	6	12	15	14	3	9	18	11	20	16	5	5	2	2	9	43	23	10	72	7	5	2	1	3	17	8	1	19	92	5	1	1	10	1	1	1	1	45	7	1	1	12	6
KN88	18	2	26	1	4	1	6	51	15	18	2	5	8	7	9	10	47	9	13	9	9	10	14	13	12	30	7	21	8	10	14	16	11	11	32	9	10	8	8	13	9	5	8	44	41	3	1	43	2
MD69	22	2	45	3	1	1	5+	10	9	6	4	4	8	6	6	4	4	2	2	0	5	4	2	2	2	12	3	4	1	2	1	1	1	4	2	1	4	1	4	1	1	1	2	2	1	3	0	1	2
HA90	24	1	24	1	2	1	4	29	2	2	2	0	2	2	11	25	15	3	1	3	9	4	7	7	12	29	3	1	1	5	5	5	4	7	25	3	2	2	2	3	3	4	7	47	6	2	1	4	4
LH84	24	2		3	4	1	6	17	2	28	33	22	17	21	23	22	14	13	7	3	16	16	17	12	14	13	14	14	5	7	7	7	7	7	6	9	6	4	3	5	5	7	7	5	6	7	7	7	7
MS88	25	2	26	1	3	1	5	40	2	0	0	20	0	12	12	10	51	11	2	1	11	1	7	1	21	26	3	1	1	10	1	7	1	6	22	5	0	0	6	1	5	1	12	31	8	2	2	10	1
PA89	28	2	25	2	4	1	7	40	16	15	14	11	33	15	4	3	22	16	8	8	8	4	5	4	6	16	6	5	11	5	5	5	3	5	15	6	7	7	7	6	6	3	10	9	3	5	8	4	5
BH92	29	1	22	1	3	1	5+	27	63	2	2	13	2	2	2	16	15	7	1	0	0	0	1	5	8	5	4	1	3	5	2	0	3	7	17	6	1	5	6	1	1	1	19	26	4	1	5	5	1
MS92	29	2	22	3	2	1	6	13	2	3	2	5	2	2	2	0	36	3	1	1	38	15	25	35	2	25	2	0	2	15	7	5	12	2	43	2	1	2	5	1	1	5	2	39	2	1	1	5	1
FE77	30	1	37	1	3	1	5+	17	36	8	9	13	9	10	23	19	24	30	14	14	17	23	20	20	9	18	20	9	10	11	8	9	10	7	15	19	10	10	12	13	12	14	4	19	22	14	14	16	19
KX87	3	2	26	2.5	3	2	5+	25	10	2	2	6	2	2	2	1	25	8	3	3	6	3	3	4	15	29	11	3	3	9	3	3	4	14	98	26	3	3	18	2	2	4	29	94	13	2	3	6	3
BS81	7	2	33	3	4	2	6	51	6	6	6	4	6	7	8	5	56	7	7	7	6	7	8	7	8	6	4	6	7	5	6	5	9	6	75	9	8	6	6	6	6	6	7	84	13	41	12	11	11
KK94	17	2	20	4	4	2	8	85	0	3	0	0	0	0	0	0	86	2	2	0	6	2	4	1	4	3	1	2	0	2	1	1	1	3	100	1	1	0	1	1	1	1	0	70	1	5	0	1	1
SL84	19	2	30	4	3	2	6	0	2	2	2	0	3	2	4	1	8	0	0	0	0	0	0	0	0	0	0	4	0	1	5	0	1	0	7	1	0	0	0	0	5	0	0	12	1	1	2	2	1
BA73	5	1	40	8	4	1	6	5	5	4	2	3	2	3	3	0	2	2	1	1	1	1	1	1	96	4	1	3	2	1	2	2	3	95	36	31	2	2	3	3	4	8	79	43	30	3	3	4	4
HA83	6	1	31	8	4	1	6+	8	8	2	2	0	7	7	6	1	4	4	4	5	4	12	4	7	6	16	5	4	5	6	4	5	6	7	5	5	5	4	3	5	3	2	3	5	4	5	4	3	4
HN66	14	2	48	12	4	1	6	31	13	21	9	12	14	14	13	14	42	12	9	7	12	17	15	9	9	38	7	7	6	7	5	3	5	5	22	8	5	4	6	2	3	3	5	22	7	7	6	5	3
GK84	18	2	30	5	4	1	6	26	3	3	3	18	28	28	3	0	27	3	3	0	15	25	21	0	4	19	7	2	1	15	12	10	1	1	27	15	3	1	22	12	12	1	4	39	28	3	0	30	17
WL85	28	2	29	8	4	1	7/7+	13	2	2	0	0	7	8	2	14	2	1	1	1	1	1	2	1	5	7	1	1	1	1	1	2	2	5	1	1	1	1	1	1	1	1	3	10	7	1	1	4	1
TL76	31	2	38	10	4	1	5+	25	9	4	11	8	10	10	18	17	10	5	5	10	6	11	7	7	8	6	5	4	4	2	4	5	5	2	6	3	5	4	2	4	19	1	2	22	3	3	2	2	6
GP81	6	1	34	15	4	2	7-	4	5	6	4	6	13	6	5	4	2	3	3	3	3	4	3	3	3	3	2	3	3	3	3	2	3	3	3	3	2	1	2	3	2	1	2	3	4	4	3	3	2
KN94	9	1	20	5.5	3	2	6-/ 6	25	33	18	11	17	17	19	16	20	26	21	10	5	12	8	8	5	9	13	12	4	3	8	6	5	3	6	15	10	7	5	7	6	3	3	8	17	17	18	8	7	7
WA79	9	1	35	8	4	2	6	18	4	6	4	2	4	4	4	3	8	1	2	1	3	1	1	2	3	4	1	3	1	2	2	1	1	2	4	1	1	1	2	1	1	1	2	9	1	2	1	1	1
AS85	10	2	29	5	3	2	7	63	2	29	2	0	2	2	9	0	67	1	33	1	1	1	1	6	1	1	1	33	1	1	1	1	10	1	8	1	29	1	1	1	1	7	2	46	1	45	1	1	1
TN95	12	2	18	13	4	2	5	17	2	2	2	4	5	2	2	0	35	8	1	1	1	1	1	2	2	4	3	2	2	2	3	3	3	3	17	2	3	2	2	3	4	4	4	5	5	4	4	5	14
TS68	12	2		14	4	2	5	48	17	5	2	7	6	5	4	2	39	3	4	1	5	1	2	1	1	30	3	3	2	2	2	2	2	2	30	2	2	1	2	3	1	1	1	32	3	4	4	4	3
MP86	13	2	28	8	4	2	7	0	2	18	2	0	2	3	2	0	47	2	9	0	1	0	1	4	8	37	1	6	1	1	1	4	1	5	42	1	1	1	1	1	3	1	4	5	1	0	1	4	15
PA89S	13	1	24	5	3	2	6	30	2	2	2	1	2	2	2	0	11	2	9	2	2	2	2	2	2	7	1	8	2	2	2	2	2	2	17	5	15	3	3	3	3	3	3	2	2	9	2	2	3
NK57	14	2	57	15	4	2	6+	9	10	4	3	3	7	5	6	5	10	10	2	1	10	2	2	2	7	2	3	1	2	2	1	1	1	2	3	5	3	2	2	1	2	2	2	4	3	2	1	1	2
DI63	16	1	51	45	3	2	5	0	2	2	2	0	2	2	2	0	4	4	1	1	2	1	1	1	1	0	0	0	1	2	0	0	1	1	0	1	0	0	0	0	0	0	0	0	0	0	0	0	1
FH69	16	1	45	18	4	2	4	0	2	2	2	0	2	2	2	0	2	3	2	2	2	2	1	1	1	2	1	0	1	0	0	0	2	2	1	0	0	0	0	0	0	2	3	1	0	0	0	0	0
KB94	19	2	20	5	4	2	7	43	9	6	6	4	2	4	4	7	65	5	2	2	2	1	1	1	4	86	7	8	3	5	2	2	2	9	89	22	1	1	1	1	1	1	11	63	15	7	2	5	1
SA77	20	1	37	12	3	2	7	55	4	5	2	1	4	4	2	2	51	6	5	5	6	6	6	7		39	5	5	5	4	5	5	5	16	30	2	4	4	4	4	3	3	3	25	2	4	2	2	2
SS89	20	2		5	4	2	8	79	7	13	2	5	5	4	4	7	67	9	5	4	11	6	5	7	18	20	6	6	0	4	2	2	1	4	11	2	3	0	3	1	1	2	7	37	9	4	0	4	3
BO77	22	2	37	17	4	2	7+	17	7	13	2	7	24	3	4	9	57	24	14	1	16	22	3	1	16	6	6	12	1	9	11	1	1	5	20	2	5	1	3	9	1	1	5	22	2	3	3	7	16
BS94	23	2	20	7	4	2	5+	33	2	2	2	0	2	3	24	20	14	1	1	1	1	1	1	4	3	6	0	0	0	0	0	1	1	2	5	0	0	0	0	1	1	0	3	10	1	1	0	1	0
KH87	25	2	27	13	4	2	7	72	6	24	6	4	6	7	4	1	70	7	19	3	19	5	2	3	10	30	10	16	3	4	4	4	4	19	1	7	12	2	2	2	2	7	8	13	4	8	4	10	5
KE77	26	2	37	15	4	2	7/7+	3	4	5	3	2	4	3	6	2	4	2	1	0	0	1	1	4	4	38	12	2	1	12	2	1	7	25	2	1	2	0	1	1	1	1	2	46	37	28	1	22	3
SM69	26	2	45	31	2	2	7	10	13	22	2	10	12	10	10	10	12	12	17	12	12	19	12	20	20	10	10	18	10	10	10	10	10	10	10	10	10	10	10	10	10	10	10	20	11	21	10	10	10
BH82	27	2	32	9	4	2	8	55	21	13	2	18	25	19	16	19	11	5	1	1	5	1	1	1	1	3	2	1	1	1	1	1	1	1	2	2	1	1	1	1	1	1	1	1	1	1	1	1	1
JO81	27	2	33	15	3	2	7	47	12	4	4	10	4	15	9	11	34	7	9	8	18	5	7	10	17	8	6	4	8	7	3	5	8	8	7	5	3	6	5	5	7	6	8	8	8	6	6	4	3
TN77	30	2	37	20	4	2	6+	19	51	51	54	19	21	21	22	49	18	45	45	45	13	43	43	10	10	12	26	43	42	10	42	11	41	11	31	24	41	41	23	40	42	19	17	3	46	2	2	2	47
[truncated: 12 more columns]
